# Supplementary material for: Synthesis and Characterization of Biodegradable Polymers Based on Glucose Derivatives
Source: Materials (Basel). 2022 Dec 27;16(1):253. doi: 10.3390/ma16010253 (PMC9822088; doi:10.3390/ma16010253)
Supplement: Supplementary file 1 [file materials-16-00253-s001.zip]

Archive with 1 entries (1 files):
- materials-2113327-supplementary.pdf
